# Supplementary material for: Rs11726196 Single-Nucleotide Polymorphism of the Transient Receptor Potential Canonical 3 (TRPC3) Gene Is Associated with Chronic Pain
Source: Int J Mol Sci. 2023 Jan 5;24(2):1028. doi: 10.3390/ijms24021028 (PMC9867099; doi:10.3390/ijms24021028)
Supplement: Supplementary file 1 [file ijms-24-01028-s001.zip]

Archive with 5 entries (5 files):
- Supplementary files 221215/Supplementary Figure S1(GTEx Portal eQTL)_221006 (final).docx
- Supplementary files 221215/Supplementary Table S1(genetic variants)_221212.xlsx
- Supplementary files 221215/Supplementary Table S2(data set)_221006 (221201).xlsx
- Supplementary files 221215/Supplementary Table S3(haplotype)_221215.xlsx
- Supplementary files 221215/Supplementary Table S4(Enhancer)_221006 (221201).xlsx
