# Supplementary material for: Rs11726196 Single-Nucleotide Polymorphism of the Transient Receptor Potential Canonical 3 (TRPC3) Gene Is Associated with Chronic Pain
Source: Int J Mol Sci. 2023 Jan 5;24(2):1028. doi: 10.3390/ijms24021028 (PMC9867099; doi:10.3390/ijms24021028)
Supplement: Supplementary file 1 [file ijms-24-01028-s001.zip › Supplementary files 221215/Supplementary Table S1(genetic variants)_221212.xlsx]

## Sheet: Supplementary Table S1
Supplementary Table S1. Examples of reported genetic polymorphisms and diseases
Gene		rs#	Disease	Gene		rs#	Disease
Dopamine receptor D4	DRD4		Fibromyalgia	Endothelin receptor type A	EDNRA		Chronic postoperative pain
Monoamine oxidase	MAO-A			Neuron navigator 3	NAV3
Guanosine triphosphate cyclohydrolase	GTPCH			Tolloid-like protein 2	TLL2
γ-Aminobutyric acid-A	GABAA			Ras suppressor protein 1	RSU1
Catechol-O-methyltransferase	COMT	rs4680		Transmembrane protein 63B	TMEM63B
	COMT		Chronic postoperative pain	Praja ring finger ubiquitin ligase 2	PJA2
	COMT	rs4680	Neuropathic pain	Discs large MAGUK scaffold protein 2	DLG2
	COMT		Chronic postoperative pain	Opioid receptor mu 1	OPMR1	rs1799971
		rs6269				rs1799972	Neuropathic pain
	COMT	rs4633				rs8007267	Chronic postoperative pain
Protease activated receptor 2	PAR2		Neuropathic pain	GTP cyclohydrolase 1	GCH1	rs10483639
Transient Receptor Subfamily C Member 3	TRPC3		Chronic itch			rs3783641
						rs8007267
Transient Receptor Subfamily A Member 1	TRPA1		Chronic postoperative pain			rs4411417
			Neuropathic pain	Potassium voltage-gated channel modifier subfamily S member 1	KCNS1	rs734784
Transient Receptor Subfamily M Menber 8	TRPM8			Tumor necrosis factor-α	TNFA	rs1800629
Transient Receptor Subfamily V Member 1	TRPV1			ATP binding cassette subfamily B member 1	ABCB1	rs1045642
	TRPV3					rs2032582
	TRPV4			Serotonin receptor type 2A	5HTR2A	rs6311
SRY-box transcription factor 6	SOX6	rs61882178	Multisite chronic pain	Interferon gamma 1	IFNG1	rs2069727
AL450423.1	AL450423.1	rs1443914				rs2069718
NUMB endocytic adaptor protein	NUMB	rs12435797		Interleukin	IL1R1	rs3917332
CTD-2134A5.4	CTD-2134A5.4	rs2006281			IL1R2	rs11674595
Centromere protein W	CENPW				IL4	rs2243248
Mitochondrial carrier 2	MTCH2				IL6
Nicolin 1, tubulin polyglutamylase complex subunit	NICN1				IL10	rs3024498
Amphoterin-induced gene and open reading frame-3	AMIGO3					rs1878672
DnaJ heat shock protein family (Hsp40) member A	DNAJA4					rs3024491
C-terminal binding protein 2	CTBP2				IL13	rs1881457
Nucleolar protein 14	NOP14					rs1800925
Neurocan	NCAN					rs1295686
Spermatogenesis associated serine rich 2 like	SPATS2L					rs20541
TBC1 domain family member 9	TBC1D9			Nuclear factor kappa B subunit 1	NFKB1	rs4648141
Calcium/calmodulin dependent protein kinase ID	CAMK1D			Major histocompatibility complex, class II, DQ beta 1	DQB1
SRY-box transcription factor 11	SOX11			Protein kinase C alpha	PRKCA	rs887797
Gon-4 like	GON4L			Cadherin 18	CDH18	rs4866176
Diacylglycerol Lipase Beta	DAGLB			Ataxin 1	ATXN1	rs179997
Protein Kinase C Theta	PRKCQ			Dopamine receptor D2	DRD2	rs4648317
Heparan sulfate glucosamine 3-O-sulfotransferase 4	HS3ST4	rs12596324				rs12364283
ATPase secretory pathway Ca2+ transporting 1	ATP2C1	rs10490825	Chronic widespread musculoskeletal pain	Nuclear factor of kappa light polypeptide gene enhancer in B-cells inhibitor, alpha	NFKB1A	rs8904
Ring finger protein 123	RNF123	rs1491985		Cholinergic Receptor Nicotinic Alpha 6 Subunit	CHRNA6	rs7828365
		rs7628207	Multisite chronic pain	Potassium voltage-gated channel subfamily D member 2	KCND2	rs17376373
FAS-associated factor 1	FAF1	rs10888692				rs702414
Potassium voltage-gated channel subfamily D number 3	KCND3	rs197422				rs802340
KIF13B	LINC00568	rs59898460				rs12706292
ENSG00000227230	RP11-261C10.3	rs12071912		Potassium inwardly-rectifying channel, subfamily J, member 3	KCNJ3	rs6435329
Catenin alpha 2	CTNNA2	rs4852567				rs11895478
BBX high mobility group box domain containing	BBX	rs28428925				rs3106653
Stromal antigen 1	STAG1	rs6770476				rs3111006
Anaphase promoting complex subunit 4	ANAPC4	rs34811474				rs12471193
Solute carrier family 39 member 3	SLC39A3					rs7574878
Solute carrier family 39 member 8	SLC39A8	rs13135029				rs12995382
Mastermind like transcriptional coactivator 3	MAML3	rs13136239		Potassium inwardly-rectifying channel, subfamily J, member 6	KCNJ6	rs2835925
ENSG00000251391	RP11-305P14.1	rs6869446		Potassium two pore domain channel subfamily K member 3	KCNK3	rs1662988
ENSG00000251574	RP11-6N13.1	rs1976423				rs7584568
Centrosomal protein 120	CEP120	rs17474406		Potassium two pore domain channel subfamily K member 9	KCNK9	rs2014712
Gamma-aminobutyric acid type A receptor subunit beta2	GABRB2	rs1946247
Motilin	MLN	rs11751591		Calcium channel, voltage-dependent, gamma subunit 2	CACNG2	rs4820242
ENSGALG00010026094	C6orf106	rs6907508				rs2284015
Utrophin	UTRN	rs6926377				rs2284017
AAA-type ATPase family protein	SKD1	rs10259354				rs2284018
ENSG00000105866	SP4	rs7798894				rs1883988
Dynein cytoplasmic 1 intermediate chain 1	DYNC1I1	rs6966540		Purinergic receptor P2X, ligand-gated ion channel, 7	P2X7R	rs208294
Forkhead box P2	FOXP2	rs12537376				rs208296
AC138647.1	AC138647.1	rs11786084				rs7958311
ENSG00000116747	Y_RNA	rs10992729		Potassium voltage-gated channel modifier subfamily S member 1	KCNS1	rs734784
Astrotactin 2	ASTN2	rs6478241				rs13043825
Exonuclease 3'-5' domain containing 3	EXD3	9:140251458_G_A		Human leukocyte antigen	HLA-DRB1*13		Chronic postoperative pain
MLLT10 histone lysine methyltransferase DOT1L cofactor	MLLT10	rs2183271			HLA-DRB1*04
					HLA-DQB1*03
Sortilin related VPS10 domain containing receptor 3	SORCS3	rs11599236		CCDC26 long non-coding RNA	CCDC26/GSDMC	rs7833174	Chronic low back pain
				Deleted in colorectal carcinoma	DCC	rs4384683
Kinase non-catalytic C-lobe domain containing 1	KNDC1	rs12765185		SRY-box transcription factor 5	SOX5	rs34616559
The references [6-28] are organized in a table.
