# Supplementary material for: Rs11726196 Single-Nucleotide Polymorphism of the Transient Receptor Potential Canonical 3 (TRPC3) Gene Is Associated with Chronic Pain
Source: Int J Mol Sci. 2023 Jan 5;24(2):1028. doi: 10.3390/ijms24021028 (PMC9867099; doi:10.3390/ijms24021028)
Supplement: Supplementary file 1 [file ijms-24-01028-s001.zip › Supplementary files 221215/Supplementary Table S3(haplotype)_221215.xlsx]

## Sheet: Supplementary Table S3
Supplementary Table S3.
Association between haplotypes that consisted of 1-3 TRPC3 SNPs and chronic pain
SNP	Haplotype	Frequency (NPPG)	Frequency (NOCG)	χ2	DF	p
rs1507994	A	0.2225	0.2004	0.6757	1	0.4111
rs1507994	G	0.7775	0.7996	0.6757	1	0.4111
rs13145213	G	0.4388	0.4142	0.5523	1	0.4574
rs13145213	A	0.5612	0.5858	0.5523	1	0.4574
rs11726196	T	0.2539	0.1596	12.78	1	0.0003**
rs11726196	G	0.7461	0.8404	12.78	1	0.0003**
rs2135976	A	0.07068	0.04078	4.067	1	0.04372
rs2135976	G	0.9293	0.9592	4.067	1	0.04372
rs11732666	G	0.4577	0.4096	2.137	1	0.1437
rs11732666	A	0.5423	0.5904	2.137	1	0.1437
rs17517624	A	0.1545	0.1082	4.407	1	0.0358
rs17517624	G	0.8455	0.8918	4.407	1	0.0358
rs3762839	G	0.07853	0.09929	1.187	1	0.2759
rs3762839	T	0.9215	0.9007	1.187	1	0.2759
rs884701	C	0.4476	0.4096	1.351	1	0.2452
rs884701	T	0.5524	0.5904	1.351	1	0.2452
rs13127488	T	0.4476	0.4078	1.48	1	0.2237
rs13127488	C	0.5524	0.5922	1.48	1	0.2237
rs906496	A	0.4686	0.4965	0.7081	1	0.4001
rs906496	G	0.5314	0.5035	0.7081	1	0.4001
rs1358229	A	0.4817	0.477	0.02038	1	0.8865
rs1358229	G	0.5183	0.523	0.02038	1	0.8865
rs6838639	T	0.3455	0.3333	0.1518	1	0.6968
rs6838639	C	0.6545	0.6667	0.1518	1	0.6968
rs6817255	C	0.4267	0.4545	0.7082	1	0.4
rs6817255	A	0.5733	0.5455	0.7082	1	0.4
rs11098653	A	0.1492	0.1566	0.09499	1	0.7579
rs11098653	G	0.8508	0.8434	0.09499	1	0.7579
rs13130390	C	0.09162	0.1064	0.5492	1	0.4586
rs13130390	T	0.9084	0.8936	0.5492	1	0.4586
rs1507994|rs13145213	OMNIBUS	NA	NA	0.6284	2	0.7304
rs1507994|rs13145213	AG	0.2207	0.2026	0.4448	1	0.5048
rs1507994|rs13145213	GG	0.2181	0.2117	0.05436	1	0.8156
rs1507994|rs13145213	GA	0.5612	0.5858	0.5523	1	0.4574
rs13145213|rs11726196	OMNIBUS	NA	NA	11.92	2	0.0026*
rs13145213|rs11726196	GT	0.2461	0.1597	10.55	1	0.0012*
rs13145213|rs11726196	GG	0.1981	0.255	4.019	1	0.045
rs13145213|rs11726196	AG	0.5557	0.5853	0.7907	1	0.3739
rs11726196|rs2135976	OMNIBUS	NA	NA	12.91	2	0.0016*
rs11726196|rs2135976	TA	0.07068	0.04078	4.067	1	0.04372
rs11726196|rs2135976	TG	0.1832	0.1188	7.639	1	0.005712
rs11726196|rs2135976	GG	0.7461	0.8404	12.78	1	0.0003**
rs2135976|rs11732666	OMNIBUS	NA	NA	5.105	2	0.07788
rs2135976|rs11732666	AG	0.07143	0.04078	4.23	1	0.03972
rs2135976|rs11732666	GG	0.3862	0.3688	0.2938	1	0.5878
rs2135976|rs11732666	GA	0.5423	0.5904	2.137	1	0.1437
rs11732666|rs17517624	OMNIBUS	NA	NA	4.998	2	0.08217
rs11732666|rs17517624	GA	0.1561	0.1082	4.677	1	0.03057
rs11732666|rs17517624	GG	0.3016	0.3014	3.064e-05	1	0.9956
rs11732666|rs17517624	AG	0.5423	0.5904	2.137	1	0.1437
rs17517624|rs3762839	OMNIBUS	NA	NA	5.117	2	0.07742
rs17517624|rs3762839	GG	0.07853	0.09929	1.187	1	0.2759
rs17517624|rs3762839	AT	0.1545	0.1082	4.407	1	0.0358
rs17517624|rs3762839	GT	0.767	0.7926	0.8719	1	0.3504
rs3762839|rs884701	OMNIBUS	NA	NA	4.622	2	0.09916
rs3762839|rs884701	GC	0.07558	0.09881	1.505	1	0.2199
rs3762839|rs884701	TC	0.3735	0.311	3.979	1	0.04608
rs3762839|rs884701	TT	0.5509	0.5902	1.435	1	0.231
rs884701|rs13127488	CT	0.4476	0.4085	1.426	1	0.2325
rs884701|rs13127488	TC	0.5524	0.5915	1.426	1	0.2325
rs13127488|rs906496	OMNIBUS	NA	NA	1.577	2	0.4546
rs13127488|rs906496	CA	0.4686	0.4965	0.7081	1	0.4001
rs13127488|rs906496	TG	0.4476	0.4078	1.48	1	0.2237
rs13127488|rs906496	CG	0.08377	0.09574	0.3952	1	0.5296
rs906496|rs1358229	OMNIBUS	NA	NA	1.142	3	0.767
rs906496|rs1358229	AA	0.3417	0.3563	0.2142	1	0.6435
rs906496|rs1358229	GA	0.14	0.1207	0.762	1	0.3827
rs906496|rs1358229	AG	0.1269	0.1402	0.3421	1	0.5586
rs906496|rs1358229	GG	0.3914	0.3829	0.0696	1	0.7919
rs1358229|rs6838639	OMNIBUS	NA	NA	0.4685	2	0.7912
rs1358229|rs6838639	GT	0.3455	0.3333	0.1518	1	0.6968
rs1358229|rs6838639	AC	0.4817	0.477	0.02038	1	0.8865
rs1358229|rs6838639	GC	0.1728	0.1897	0.4374	1	0.5084
rs6838639|rs6817255	OMNIBUS	NA	NA	1.081	3	0.7816
rs6838639|rs6817255	TC	0.2274	0.2309	0.01553	1	0.9008
rs6838639|rs6817255	CC	0.1993	0.2236	0.7958	1	0.3724
rs6838639|rs6817255	TA	0.1181	0.1055	0.3681	1	0.5441
rs6838639|rs6817255	CA	0.4552	0.44	0.2099	1	0.6469
rs6817255|rs11098653	OMNIBUS	NA	NA	0.6213	2	0.733
rs6817255|rs11098653	CA	0.1492	0.1606	0.2211	1	0.6382
rs6817255|rs11098653	CG	0.2775	0.292	0.2312	1	0.6306
rs6817255|rs11098653	AG	0.5733	0.5474	0.61	1	0.4348
rs11098653|rs13130390	OMNIBUS	NA	NA	0.5732	2	0.7508
rs11098653|rs13130390	AC	0.09162	0.105	0.4527	1	0.5011
rs11098653|rs13130390	AT	0.05759	0.0516	0.1597	1	0.6895
rs11098653|rs13130390	GT	0.8508	0.8434	0.09499	1	0.7579
rs1507994|rs13145213|rs11726196	OMNIBUS	NA	NA	14.59	4	0.0056*
rs1507994|rs13145213|rs11726196	AGT	0.1034	0.04883	10.25	1	0.0014*
rs1507994|rs13145213|rs11726196	GGT	0.1417	0.1102	2.09	1	0.1483
rs1507994|rs13145213|rs11726196	AGG	0.1217	0.1517	1.688	1	0.1939
rs1507994|rs13145213|rs11726196	GGG	0.07754	0.1009	1.489	1	0.2224
rs1507994|rs13145213|rs11726196	GAG	0.5556	0.5884	0.995	1	0.3185
rs13145213|rs11726196|rs2135976	OMNIBUS	NA	NA	12.41	3	0.0061*
rs13145213|rs11726196|rs2135976	GTA	0.07154	0.04082	4.237	1	0.03956
rs13145213|rs11726196|rs2135976	GTG	0.1734	0.1179	5.779	1	0.01622
rs13145213|rs11726196|rs2135976	GGG	0.1986	0.2549	4.008	1	0.04529
rs13145213|rs11726196|rs2135976	AGG	0.5565	0.5865	0.831	1	0.362
rs11726196|rs2135976|rs11732666	OMNIBUS	NA	NA	12.31	3	0.0064*
rs11726196|rs2135976|rs11732666	TAG	0.07105	0.04078	4.148	1	0.04169
rs11726196|rs2135976|rs11732666	TGG	0.1789	0.1188	6.703	1	0.0096*
rs11726196|rs2135976|rs11732666	GGG	0.2083	0.25	2.205	1	0.1376
rs11726196|rs2135976|rs11732666	GGA	0.5417	0.5904	2.202	1	0.1378
rs2135976|rs11732666|rs17517624	OMNIBUS	NA	NA	9.37	3	0.02476
rs2135976|rs11732666|rs17517624	GGA	0.1545	0.1082	4.407	1	0.0358
rs2135976|rs11732666|rs17517624	AGG	0.07068	0.04078	4.067	1	0.04372
rs2135976|rs11732666|rs17517624	GGG	0.2309	0.2606	1.076	1	0.2995
rs2135976|rs11732666|rs17517624	GAG	0.5439	0.5904	2.009	1	0.1563
rs11732666|rs17517624|rs3762839	OMNIBUS	NA	NA	6.233	3	0.1008
rs11732666|rs17517624|rs3762839	GGG	0.07853	0.09929	1.187	1	0.2759
rs11732666|rs17517624|rs3762839	GAT	0.1545	0.1082	4.407	1	0.0358
rs11732666|rs17517624|rs3762839	GGT	0.2227	0.2021	0.5808	1	0.446
rs11732666|rs17517624|rs3762839	AGT	0.5443	0.5904	1.979	1	0.1595
rs17517624|rs3762839|rs884701	OMNIBUS	NA	NA	6.142	3	0.1049
rs17517624|rs3762839|rs884701	GGC	0.07612	0.09929	1.492	1	0.2219
rs17517624|rs3762839|rs884701	ATC	0.1549	0.1082	4.473	1	0.03443
rs17517624|rs3762839|rs884701	GTC	0.2178	0.2021	0.3405	1	0.5595
rs17517624|rs3762839|rs884701	GTT	0.5512	0.5904	1.433	1	0.2313
rs3762839|rs884701|rs13127488	OMNIBUS	NA	NA	4.781	2	0.09161
rs3762839|rs884701|rs13127488	GCT	0.07559	0.09899	1.525	1	0.2168
rs3762839|rs884701|rs13127488	TCT	0.3735	0.3098	4.137	1	0.04194
rs3762839|rs884701|rs13127488	TTC	0.5509	0.5913	1.512	1	0.2189
rs884701|rs13127488|rs906496	OMNIBUS	NA	NA	1.531	2	0.4651
rs884701|rs13127488|rs906496	TCA	0.4686	0.4956	0.6629	1	0.4155
rs884701|rs13127488|rs906496	CTG	0.4476	0.4085	1.426	1	0.2325
rs884701|rs13127488|rs906496	TCG	0.08377	0.09591	0.4058	1	0.5241
rs13127488|rs906496|rs1358229	OMNIBUS	NA	NA	1.874	4	0.7588
rs13127488|rs906496|rs1358229	CAA	0.3412	0.359	0.3154	1	0.5744
rs13127488|rs906496|rs1358229	TGA	0.1391	0.1151	1.197	1	0.2739
rs13127488|rs906496|rs1358229	CAG	0.1287	0.1402	0.2574	1	0.6119
rs13127488|rs906496|rs1358229	TGG	0.3098	0.295	0.2363	1	0.6269
rs13127488|rs906496|rs1358229	CGG	0.08126	0.09073	0.2568	1	0.6123
rs906496|rs1358229|rs6838639	OMNIBUS	NA	NA	1.751	5	0.8825
rs906496|rs1358229|rs6838639	AGT	0.06067	0.06975	0.3042	1	0.5812
rs906496|rs1358229|rs6838639	GGT	0.2849	0.2636	0.5214	1	0.4702
rs906496|rs1358229|rs6838639	AAC	0.3429	0.3566	0.1861	1	0.6661
rs906496|rs1358229|rs6838639	GAC	0.1387	0.1204	0.6897	1	0.4063
rs906496|rs1358229|rs6838639	AGC	0.06497	0.07011	0.09497	1	0.758
rs906496|rs1358229|rs6838639	GGC	0.1078	0.1196	0.3119	1	0.5765
rs1358229|rs6838639|rs6817255	OMNIBUS	NA	NA	1.892	5	0.8638
rs1358229|rs6838639|rs6817255	GTC	0.2263	0.2236	0.009666	1	0.9217
rs1358229|rs6838639|rs6817255	ACC	0.09482	0.1156	1.027	1	0.3109
rs1358229|rs6838639|rs6817255	GCC	0.1056	0.1133	0.1395	1	0.7088
rs1358229|rs6838639|rs6817255	GTA	0.1192	0.1097	0.204	1	0.6515
rs1358229|rs6838639|rs6817255	ACA	0.3869	0.3614	0.6341	1	0.4259
rs1358229|rs6838639|rs6817255	GCA	0.0672	0.07639	0.2855	1	0.5931
rs6838639|rs6817255|rs11098653	OMNIBUS	NA	NA	3.907	5	0.5629
rs6838639|rs6817255|rs11098653	TCA	0.06223	0.07959	1.021	1	0.3124
rs6838639|rs6817255|rs11098653	CCA	0.08699	0.07757	0.2706	1	0.603
rs6838639|rs6817255|rs11098653	TCG	0.1653	0.1483	0.5003	1	0.4794
rs6838639|rs6817255|rs11098653	CCG	0.1122	0.1453	2.182	1	0.1396
rs6838639|rs6817255|rs11098653	TAG	0.118	0.1054	0.3686	1	0.5438
rs6838639|rs6817255|rs11098653	CAG	0.4553	0.4438	0.1215	1	0.7274
rs6817255|rs11098653|rs13130390	OMNIBUS	NA	NA	1.101	3	0.7768
rs6817255|rs11098653|rs13130390	CAC	0.09162	0.1064	0.5492	1	0.4586
rs6817255|rs11098653|rs13130390	CAT	0.05759	0.0517	0.1546	1	0.6942
rs6817255|rs11098653|rs13130390	CGT	0.2775	0.2936	0.2892	1	0.5907
rs6817255|rs11098653|rs13130390	AGT	0.5733	0.5483	0.5768	1	0.4476
DF, NA, and OMNIBUS mean degree of freedom, not applicable, and an omnibus association test that is used to test all haplotypes combined for association with the disease/trait, respectively. * and ** repesent p < 0.01 and p <0.001, respectively.
