# Supplementary material for: Rs11726196 Single-Nucleotide Polymorphism of the Transient Receptor Potential Canonical 3 (TRPC3) Gene Is Associated with Chronic Pain
Source: Int J Mol Sci. 2023 Jan 5;24(2):1028. doi: 10.3390/ijms24021028 (PMC9867099; doi:10.3390/ijms24021028)
Supplement: Supplementary file 1 [file ijms-24-01028-s001.zip › Supplementary files 221215/Supplementary Table S4(Enhancer)_221006 (221201).xlsx]

## Sheet: Supplemental Table S4
Supplementary Table S4. DNaseI-accessible regulatory regions defined by Roadmap Consortiums
Chromosome	chr4	chr4	chr4	chr4
Start.base (hg19)	122804958	122805071	122807641	122808177
End base (hg19)	122805022	122805121	122807757	122808371
Property	enhancer	enhancer	enhancer	enhancer
Cells	iPS_18_Cell_Line	iPS_18_Cell_Line	Fetal_Heart	Fetal_Heart
exp.DHS_count.ADRENAL.Fetal_Adrenal_Gland.E080	0	0	0	0
exp.DHS_count.BLOOD.CD14_Primary_Cells.E029	0	0	0	0
exp.DHS_count.BLOOD.CD15_Primary_Cells.E030	0	0	0	0
exp.DHS_count.BLOOD.CD19_Primary_Cells_Cord_BI.E031	0	0	0	0
exp.DHS_count.BLOOD.CD19_Primary_Cells_Peripheral_UW.E032	0	0	0	0
exp.DHS_count.BLOOD.CD34_Cultured_Cells.E036	0	0	0	0
exp.DHS_count.BLOOD.CD34_Primary_Cells.E035	0	0	0	0
exp.DHS_count.BLOOD.CD3_Primary_Cells_Cord_BI.E033	0	0	0	0
exp.DHS_count.BLOOD.CD3_Primary_Cells_Peripheral_UW.E034	0	0	0	0
exp.DHS_count.BLOOD.CD4_CD25_CD127_Treg_Primary_Cells.E044	0	0	0	0
exp.DHS_count.BLOOD.CD4_CD25_CD45RA_Naive_Primary_Cells.E039	0	0	0	0
exp.DHS_count.BLOOD.CD4_CD25_CD45RO_Memory_Primary_Cells.E040	0	0	0	0
exp.DHS_count.BLOOD.CD4_CD25_IL17_PMA_Ionomcyin_stimulated_Th17_Primary_Cells.E042	0	0	0	0
exp.DHS_count.BLOOD.CD4_CD25_IL17_PMA_Ionomycin_stimulated_MACS_purified_Th_Primary_Cells.E041	0	0	0	0
exp.DHS_count.BLOOD.CD4_CD25_Th_Primary_Cells.E043	0	0	0	0
exp.DHS_count.BLOOD.CD4_CD25int_CD127_Tmem_Primary_Cells.E045	0	0	0	0
exp.DHS_count.BLOOD.CD4_Memory_Primary_Cells.E037	0	0	0	0
exp.DHS_count.BLOOD.CD4_Naive_Primary_Cells.E038	0	0	0	0
exp.DHS_count.BLOOD.CD56_Primary_Cells.E046	0	0	0	0
exp.DHS_count.BLOOD.CD8_Memory_Primary_Cells.E048	0	0	0	0
exp.DHS_count.BLOOD.CD8_Naive_Primary_Cells.E047	0	0	0	0
exp.DHS_count.BLOOD.Mobilized_CD34_Primary_Cells_Female.E050	0	0	0	0
exp.DHS_count.BLOOD.Mobilized_CD34_Primary_Cells_Male.E051	0	0	0	0
exp.DHS_count.BLOOD.Peripheral_Blood_Mononuclear_Primary_Cells.E062	0	0	0	0
exp.DHS_count.BRAIN.Brain_Angular_Gyrus.E067	0	0	0	0
exp.DHS_count.BRAIN.Brain_Anterior_Caudate.E068	0	0	0	0
exp.DHS_count.BRAIN.Brain_Cingulate_Gyrus.E069	0	0	0	0
exp.DHS_count.BRAIN.Brain_Dorsolateral_Prefrontal_Cortex.E073	0	0	0	0
exp.DHS_count.BRAIN.Brain_Germinal_Matrix.E070	0	0	0	0
exp.DHS_count.BRAIN.Brain_Hippocampus_Middle.E071	0	0	0	0
exp.DHS_count.BRAIN.Brain_Inferior_Temporal_Lobe.E072	0	0	0	0
exp.DHS_count.BRAIN.Brain_Substantia_Nigra.E074	0	0	0	0
exp.DHS_count.BRAIN.Fetal_Brain_Female.E082	0	0	0	0
exp.DHS_count.BRAIN.Fetal_Brain_Male.E081	0	0	0	0
exp.DHS_count.BRAIN.Neurosphere_Cultured_Cells_Cortex_Derived.E053	0	0	0	0
exp.DHS_count.BRAIN.Neurosphere_Cultured_Cells_Ganglionic_Eminence_Derived.E054	0	0	0	0
exp.DHS_count.BREAST.Breast_Myoepithelial_Cells.E027	0	0	0	0
exp.DHS_count.BREAST.Breast_vHMEC.E028	0	0	0	0
exp.DHS_count.ESC.ES_I3_Cell_Line.E001	0	0	0	0
exp.DHS_count.ESC.ES_UCSF4_Cell_Line.E024	0	0	0	0
exp.DHS_count.ESC.ES_WA7_Cell_Line.E002	0	0	0	0
exp.DHS_count.ESC.H1_Cell_Line.E003	0	0	0	0
exp.DHS_count.ESC.H9_Cell_Line.E008	0	0	0	0
exp.DHS_count.ESC.HUES48_Cell_Line.E014	0	0	0	0
exp.DHS_count.ESC.HUES64_Cell_Line.E016	0	0	0	0
exp.DHS_count.ESC.HUES6_Cell_Line.E015	0	0	0	0
exp.DHS_count.ESC_DERIVED.H1_BMP4_Derived_Mesendoderm_Cultured_Cells.E004	0	0	0	0
exp.DHS_count.ESC_DERIVED.H1_BMP4_Derived_Trophoblast_Cultured_Cells.E005	0	0	0	0
exp.DHS_count.ESC_DERIVED.H1_Derived_Mesenchymal_Stem_Cells.E006	0	0	0	0
exp.DHS_count.ESC_DERIVED.H1_Derived_Neuronal_Progenitor_Cultured_Cells.E007	0	0	0	0
exp.DHS_count.ESC_DERIVED.H9_Derived_Neuron_Cultured_Cells.E010	0	0	0	0
exp.DHS_count.ESC_DERIVED.H9_Derived_Neuronal_Progenitor_Cultured_Cells.E009	0	0	0	0
exp.DHS_count.ESC_DERIVED.hESC_Derived_CD184_Endoderm_Cultured_Cells.E011	0	0	0	0
exp.DHS_count.ESC_DERIVED.hESC_Derived_CD56_Ectoderm_Cultured_Cells.E012	0	0	0	0
exp.DHS_count.ESC_DERIVED.hESC_Derived_CD56_Mesoderm_Cultured_Cells.E013	0	0	0	0
exp.DHS_count.FAT.Adipose_Derived_Mesenchymal_Stem_Cell_Cultured_Cells.E025	0	0	0	0
exp.DHS_count.FAT.Adipose_Nuclei.E063	0	0	0	0
exp.DHS_count.FAT.Mesenchymal_Stem_Cell_Derived_Adipocyte_Cultured_Cells.E023	0	0	0	0
exp.DHS_count.GI_COLON.Colon_Smooth_Muscle.E076	0	0	0	0
exp.DHS_count.GI_COLON.Colonic_Mucosa.E075	0	0	0	0
exp.DHS_count.GI_COLON.Sigmoid_Colon.E106	0	0	0	0
exp.DHS_count.GI_DUODENUM.Duodenum_Mucosa.E077	0	0	0	0
exp.DHS_count.GI_DUODENUM.Duodenum_Smooth_Muscle.E078	0	0	0	0
exp.DHS_count.GI_ESOPHAGUS.Esophagus.E079	0	0	0	0
exp.DHS_count.GI_INTESTINE.Fetal_Intestine_Large.E084	0	0	0	0
exp.DHS_count.GI_INTESTINE.Fetal_Intestine_Small.E085	0	0	0	0
exp.DHS_count.GI_INTESTINE.Small_Intestine.E109	0	0	0	0
exp.DHS_count.GI_RECTUM.Rectal_Mucosa_Donor_29.E101	0	0	0	0
exp.DHS_count.GI_RECTUM.Rectal_Mucosa_Donor_31.E102	0	0	0	0
exp.DHS_count.GI_RECTUM.Rectal_Smooth_Muscle.E103	0	0	0	0
exp.DHS_count.GI_STOMACH.Fetal_Stomach.E092	0	0	0	0
exp.DHS_count.GI_STOMACH.Gastric.E094	0	0	0	0
exp.DHS_count.GI_STOMACH.Stomach_Mucosa.E110	0	0	0	0
exp.DHS_count.GI_STOMACH.Stomach_Smooth_Muscle.E111	0	0	0	0
exp.DHS_count.HEART.Fetal_Heart.E083	0	0	1	1
exp.DHS_count.HEART.Left_Ventricle.E095	0	0	0	0
exp.DHS_count.HEART.Right_Atrium.E104	0	0	0	0
exp.DHS_count.HEART.Right_Ventricle.E105	0	0	0	0
exp.DHS_count.IPSC.iPS_15b_Cell_Line.E018	0	0	0	0
exp.DHS_count.IPSC.iPS_18_Cell_Line.E019	1	1	0	0
exp.DHS_count.IPSC.iPS_20b_Cell_Line.E020	0	0	0	0
exp.DHS_count.IPSC.iPS_DF_19_11_Cell_Line.E022	0	0	0	0
exp.DHS_count.IPSC.iPS_DF_6_9_Cell_Line.E021	0	0	0	0
exp.DHS_count.KIDNEY.Fetal_Kidney.E086	0	0	0	0
exp.DHS_count.LIVER.Adult_Liver.E066	0	0	0	0
exp.DHS_count.LUNG.Fetal_Lung.E088	0	0	0	0
exp.DHS_count.LUNG.IMR90_Cell_Line.E017	0	0	0	0
exp.DHS_count.LUNG.Lung.E096	0	0	0	0
exp.DHS_count.MUSCLE.Fetal_Muscle_Trunk.E089	0	0	0	0
exp.DHS_count.MUSCLE.Muscle_Satellite_Cultured_Cells.E052	0	0	0	0
exp.DHS_count.MUSCLE.Psoas_Muscle.E100	0	0	0	0
exp.DHS_count.MUSCLE.Skeletal_Muscle_Female.E108	0	0	0	0
exp.DHS_count.MUSCLE.Skeletal_Muscle_Male.E107	0	0	0	0
exp.DHS_count.MUSCLE_LEG.Fetal_Muscle_Leg.E090	0	0	0	0
exp.DHS_count.OVARY.Ovary.E097	0	0	0	0
exp.DHS_count.PANCREAS.Pancreas.E098	0	0	0	0
exp.DHS_count.PANCREAS.Pancreatic_Islets.E087	0	0	0	0
exp.DHS_count.PLACENTA.Fetal_Placenta.E091	0	0	0	0
exp.DHS_count.PLACENTA.Placenta_Amnion.E099	0	0	0	0
exp.DHS_count.SKIN.Penis_Foreskin_Fibroblast_Primary_Cells_skin01.E055	0	0	0	0
exp.DHS_count.SKIN.Penis_Foreskin_Fibroblast_Primary_Cells_skin02.E056	0	0	0	0
exp.DHS_count.SKIN.Penis_Foreskin_Keratinocyte_Primary_Cells_skin02.E057	0	0	0	0
exp.DHS_count.SKIN.Penis_Foreskin_Keratinocyte_Primary_Cells_skin03.E058	0	0	0	0
exp.DHS_count.SKIN.Penis_Foreskin_Melanocyte_Primary_Cells_skin01.E059	0	0	0	0
exp.DHS_count.SKIN.Penis_Foreskin_Melanocyte_Primary_Cells_skin03.E061	0	0	0	0
exp.DHS_count.SPLEEN.Spleen.E113	0	0	0	0
exp.DHS_count.STROMAL_CONNECTIVE.Bone_Marrow_Derived_Mesenchymal_Stem_Cell_Cultured_Cells.E026	0	0	0	0
exp.DHS_count.STROMAL_CONNECTIVE.Chondrocytes_from_Bone_Marrow_Derived_Mesenchymal_Stem_Cell_Cultured_Cells.E049	0	0	0	0
exp.DHS_count.THYMUS.Fetal_Thymus.E093	0	0	0	0
exp.DHS_count.THYMUS.Thymus.E112	0	0	0	0
exp.DHS_count.VASCULAR.Aorta.E065	0	0	0	0
rs11726196 was at position 122806228 on chromosome 4. Upstream and downstream 5kbp of this SNP were explored.
